# Supplementary material for: Cryptosporidium spp. and Giardia duodenalis emissions from humans and animals in the Three Gorges Reservoir in Chongqing, China
Source: PeerJ. 2020 Nov 3;8:e9985. doi: 10.7717/peerj.9985 (PMC7646300; doi:10.7717/peerj.9985)
Supplement: Dataset S1 [file peerj-08-9985-s002.zip › Dataset 1 2020/Init.m]

function f=Init()
%%%%%%%³õÊ¼»¯Êý¾Ý

sheng=shaperead('Completedocument\ÏØ½ç_region.shp', 'UseGeoCoords', true);
sheng=sheng(1984:2023);


%¼ÓÔØºÏ²¢Ïî
Latdazhu=importdata('Completedocument\Lat23.txt');
Latdazhu=[Latdazhu;NaN];
Londazhu=importdata('Completedocument\Lon23.txt');
Londazhu=[Londazhu;NaN];
Latqijiang=importdata('Completedocument\Lat20.txt');
Latqijiang=[Latqijiang;NaN];
Lonqijiang=importdata('Completedocument\Lon20.txt');
Lonqijiang=[Lonqijiang;NaN];

%%%%%ÕûºÏÊý¾Ý       
sheng(23).Lat=Latdazhu;
sheng(23).Lon=Londazhu;
  sheng(20).Lat=Latqijiang;
  sheng(20).Lon=Lonqijiang;
  
  %É¾³ý¶àÓàÏî
  sheng(11)=[];
  sheng(10)=[]; 
  f=sheng;

end
%geoshow(sheng);
% geoshow(Latdazhu,Londazhu,'Color','red');
% geoshow(Latqijiang,Lonqijiang,'Color','red');
%±ß½ç²âÊÔ
% geoshow(Latdazhu,Londazhu,'Color','red');
% geoshow(Latqijiang,Lonqijiang,'Color','red');
%geoshow('landareas.shp', 'FaceColor', [0.5 1.0 0.5]);
