# Supplementary material for: Cryptosporidium spp. and Giardia duodenalis emissions from humans and animals in the Three Gorges Reservoir in Chongqing, China
Source: PeerJ. 2020 Nov 3;8:e9985. doi: 10.7717/peerj.9985 (PMC7646300; doi:10.7717/peerj.9985)
Supplement: Dataset S1 [file peerj-08-9985-s002.zip › Dataset 1 2020/colorzl.m]

% guiyihuavalue=guiyihua(name_value);
% huituzl=colorzl(k,guiyihua(name_value));
% name_value.colorzl=huituzl;


%ÀûÓÃÕÅÁ¿£¬3Î¬¶È£¬´æ·Å£¬ÑÕÉäÕÅÁ¿
function f=colorzl(k,guiyihuavalue)
[h,l]=size(guiyihuavalue);
for i=1:l
colozl(:,:,i)=colorjz(k,guiyihuavalue(:,i));
end
f=colozl;

end


%µÃµ½Ò»ÁÐµÄÑÕÉ«¾ØÕó,ÌØ±ð×¢ÒâÊÇÒ»ÁÐ£¬Ò»ÁÐ-----Ò»ÁÐ£¬Ò»ÁÐ
function f=colorjz(k,guiyihuavaluelei)
colorjjzz=jet(k);
colorxiabiao= round(guiyihuavaluelei*k);
huitucolor=zeros(length(colorxiabiao),3);
for i=1:length(colorxiabiao)
    if colorxiabiao(i)<=0
        colorxiabiao(i)=1;
    end
huitucolor(i,1)=colorjjzz(colorxiabiao(i),1);
huitucolor(i,2)=colorjjzz(colorxiabiao(i),2);
huitucolor(i,3)=colorjjzz(colorxiabiao(i),3);
end
zeroslocation=find(guiyihuavaluelei<0);
huitucolor(zeroslocation,:)=1;%%%%%%%%%%%%%°ÑµÈÓÚ0µÄÎ»ÖÃ·ÅÉÏºÚÉ«
f=huitucolor;
end
