# Supplementary material for: Cryptosporidium spp. and Giardia duodenalis emissions from humans and animals in the Three Gorges Reservoir in Chongqing, China
Source: PeerJ. 2020 Nov 3;8:e9985. doi: 10.7717/peerj.9985 (PMC7646300; doi:10.7717/peerj.9985)
Supplement: Dataset S1 [file peerj-08-9985-s002.zip › Dataset 1 2020/danwei.m]

function f=danwei(name_value,wei)
valuezl=name_value.data;
maxvalue=max(max(valuezl));
a=find(valuezl==0);
valuezl(a)=max(max(valuezl));
minvalue=min(min(valuezl));
jz=0:1/9:1;
newkedu=jz*(maxvalue-minvalue);
newkedu=minvalue+newkedu;
newkelog=log10(newkedu);
newkelog=roundn(newkelog,wei);
 f=newkelog;
% f.noauto=newkelog;
% f.shuliangji=danweiauto(minvalue);
% f.auto=newkedu*10^danweiauto(minvalue);
end
