# Supplementary material for: Cryptosporidium spp. and Giardia duodenalis emissions from humans and animals in the Three Gorges Reservoir in Chongqing, China
Source: PeerJ. 2020 Nov 3;8:e9985. doi: 10.7717/peerj.9985 (PMC7646300; doi:10.7717/peerj.9985)
Supplement: Dataset S1 [file peerj-08-9985-s002.zip › Dataset 1 2020/data.txt]

°ÍÄÏÇø	4.51071E+13	3.12881E+12	7.14899E+13	4.95882E+12
±±íÕÇø	3.64261E+13	2.33911E+12	5.77315E+13	3.70723E+12
èµÉ½ÏØ	1.99547E+13	5.21087E+12	3.16261E+13	8.25867E+12
³Ç¿ÚÏØ	3.48339E+12	1.90641E+12	5.52079E+12	3.02146E+12
´ó¶É¿ÚÇø	1.93935E+13	1.49943E+11	3.07366E+13	2.37643E+11
´ó×ãÏØ	2.21265E+13	5.44935E+12	3.50682E+13	8.63663E+12
µæ½­ÏØ	1.63371E+13	5.99628E+12	2.58926E+13	9.50347E+12
·á¶¼ÏØ	1.48486E+13	5.38223E+12	2.35335E+13	8.53026E+12
·î½ÚÏØ	1.7667E+13	7.07444E+12	2.80004E+13	1.12122E+13
¸¢ÁêÇø	4.13797E+13	6.27618E+12	6.55824E+13	9.94707E+12
ºÏ´¨Çø	4.91212E+13	7.46429E+12	7.78519E+13	1.18301E+13
½­±±Çø	4.80841E+13	5.98343E+11	7.62082E+13	9.4831E+11
½­½òÇø	4.66505E+13	7.13299E+12	7.39361E+13	1.1305E+13
¾ÅÁúÆÂÇø	6.42017E+13	1.52799E+12	1.01753E+14	2.4217E+12
¿ªÏØ	2.88432E+13	9.84053E+12	4.57133E+13	1.55962E+13
ÁºÆ½ÏØ	1.59284E+13	5.84777E+12	2.52448E+13	9.26809E+12
ÄÏ°¶Çø	4.75595E+13	7.12585E+11	7.53767E+13	1.12937E+12
ÄÏ´¨Çø	1.76609E+13	3.73E+12	2.79907E+13	5.91166E+12
ÅíË®Ãç×åÍÁ¼Ò×å×ÔÖÎÏØ	9.55948E+12	5.26085E+12	1.51508E+13	8.33788E+12
ôë½­ÏØ	3.56635E+13	7.23866E+12	5.65229E+13	1.14725E+13
Ç­½­Çø	1.21034E+13	3.63718E+12	1.91826E+13	5.76455E+12
ÈÙ²ýÏØ	1.89543E+13	5.22229E+12	3.00405E+13	8.27677E+12
É³Æº°ÓÇø	6.3189E+13	9.61062E+11	1.00148E+14	1.52318E+12
Ê¯ÖùÍÁ¼Ò×å×ÔÖÎÏØ	9.00434E+12	3.59149E+12	1.42709E+13	5.69212E+12
Í­ÁºÏØ	1.7966E+13	4.87814E+12	2.84741E+13	7.73133E+12
äüÄÏÏØ	1.7179E+13	5.24228E+12	2.72269E+13	8.30846E+12
ÍòÖÝÇø	5.81622E+13	9.16793E+12	9.21808E+13	1.45302E+13
Î×É½ÏØ	9.90721E+12	4.38975E+12	1.57019E+13	6.95729E+12
Î×ÏªÏØ	7.25349E+12	3.98277E+12	1.1496E+13	6.31226E+12
ÎäÂ¡ÏØ	7.97335E+12	3.12309E+12	1.26369E+13	4.94977E+12
ÐãÉ½ÍÁ¼Ò×åÃç×å×ÔÖÎÏØ	1.04014E+13	4.58825E+12	1.6485E+13	7.27188E+12
ÓÀ´¨Çø	4.02145E+13	5.83777E+12	6.37357E+13	9.25224E+12
ÓÏÑôÍÁ¼Ò×åÃç×å×ÔÖÎÏØ	9.7547E+12	5.7678E+12	1.54602E+13	9.14134E+12
Óå±±Çø	6.97775E+13	4.58968E+12	1.1059E+14	7.27415E+12
ÓåÖÐÇø	3.96655E+13	0	6.28655E+13	0
ÔÆÑôÏØ	2.02293E+13	8.13832E+12	3.20612E+13	1.28984E+13
³¤ÊÙÇø	2.85869E+13	4.77246E+12	4.53073E+13	7.56384E+12
ÖÒÏØ	1.6752E+13	6.52322E+12	2.65501E+13	1.03386E+13
