# Supplementary material for: Cryptosporidium spp. and Giardia duodenalis emissions from humans and animals in the Three Gorges Reservoir in Chongqing, China
Source: PeerJ. 2020 Nov 3;8:e9985. doi: 10.7717/peerj.9985 (PMC7646300; doi:10.7717/peerj.9985)
Supplement: Dataset S1 [file peerj-08-9985-s002.zip › Dataset 1 2020/draw_by_N_data.m]

function varargout = draw_by_N_data(varargin)
% DRAW_BY_N_DATA MATLAB code for draw_by_N_data.fig
%      DRAW_BY_N_DATA, by itself, creates a new DRAW_BY_N_DATA or raises the existing
%      singleton*.
%
%      H = DRAW_BY_N_DATA returns the handle to a new DRAW_BY_N_DATA or the handle to
%      the existing singleton*.
%
%      DRAW_BY_N_DATA('CALLBACK',hObject,eventData,handles,...) calls the local
%      function named CALLBACK in DRAW_BY_N_DATA.M with the given input arguments.
%
%      DRAW_BY_N_DATA('Property','Value',...) creates a new DRAW_BY_N_DATA or raises the
%      existing singleton*.  Starting from the left, property value pairs are
%      applied to the GUI before draw_by_N_data_OpeningFcn gets called.  An
%      unrecognized property name or invalid value makes property application
%      stop.  All inputs are passed to draw_by_N_data_OpeningFcn via varargin.
%
%      *See GUI Options on GUIDE's Tools menu.  Choose "GUI allows only one
%      instance to run (singleton)".
%
% See also: GUIDE, GUIDATA, GUIHANDLES

% Edit the above text to modify the response to help draw_by_N_data

% Last Modified by GUIDE v2.5 10-Jan-2020 16:15:15

% Begin initialization code - DO NOT EDIT
gui_Singleton = 1;
gui_State = struct('gui_Name',       mfilename, ...
                   'gui_Singleton',  gui_Singleton, ...
                   'gui_OpeningFcn', @draw_by_N_data_OpeningFcn, ...
                   'gui_OutputFcn',  @draw_by_N_data_OutputFcn, ...
                   'gui_LayoutFcn',  [] , ...
                   'gui_Callback',   []);
if nargin && ischar(varargin{1})
    gui_State.gui_Callback = str2func(varargin{1});
end

if nargout
    [varargout{1:nargout}] = gui_mainfcn(gui_State, varargin{:});
else
    gui_mainfcn(gui_State, varargin{:});
end
% End initialization code - DO NOT EDIT


% --- Executes just before draw_by_N_data is made visible.
function draw_by_N_data_OpeningFcn(hObject, eventdata, handles, varargin)
% This function has no output args, see OutputFcn.
% hObject    handle to figure
% eventdata  reserved - to be defined in a future version of MATLAB
% handles    structure with handles and user data (see GUIDATA)
% varargin   command line arguments to draw_by_N_data (see VARARGIN)

% Choose default command line output for draw_by_N_data
handles.output = hObject;

% Update handles structure
guidata(hObject, handles);

% UIWAIT makes draw_by_N_data wait for user response (see UIRESUME)
% uiwait(handles.figure1);


% --- Outputs from this function are returned to the command line.
function varargout = draw_by_N_data_OutputFcn(hObject, eventdata, handles) 
% varargout  cell array for returning output args (see VARARGOUT);
% hObject    handle to figure
% eventdata  reserved - to be defined in a future version of MATLAB
% handles    structure with handles and user data (see GUIDATA)

% Get default command line output from handles structure
varargout{1} = handles.output;


% --- Executes on button press in pushbutton1.
function pushbutton1_Callback(hObject, eventdata, handles)
% hObject    handle to pushbutton1 (see GCBO)
% eventdata  reserved - to be defined in a future version of MATLAB
% handles    structure with handles and user data (see GUIDATA)
cla
pause(0.2);
 n=handles.N.String;
 Nlocal=str2num(n);  %Òª»­ÄÇÒ»×é
 huitu(Nlocal);
 
 %title(['±àºÅ',n],'Fontsize',20)                 %ÕâÒ»ÐÐ×÷Îª²âÊÔÓÃ
 
 %ÏÂÃæÊÇÒªÒªµÄ
  h=figure;
 figure(h)
  huitu(Nlocal);
  set(gcf,'Name',['±àºÅ',n]); %¾ä±ú
 
 


function N_Callback(hObject, eventdata, handles)
% hObject    handle to N (see GCBO)
% eventdata  reserved - to be defined in a future version of MATLAB
% handles    structure with handles and user data (see GUIDATA)

% Hints: get(hObject,'String') returns contents of N as text
%        str2double(get(hObject,'String')) returns contents of N as a double


% --- Executes during object creation, after setting all properties.
function N_CreateFcn(hObject, eventdata, handles)
% hObject    handle to N (see GCBO)
% eventdata  reserved - to be defined in a future version of MATLAB
% handles    empty - handles not created until after all CreateFcns called

% Hint: edit controls usually have a white background on Windows.
%       See ISPC and COMPUTER.
if ispc && isequal(get(hObject,'BackgroundColor'), get(0,'defaultUicontrolBackgroundColor'))
    set(hObject,'BackgroundColor','white');
end


% --------------------------------------------------------------------
function Untitled_1_Callback(hObject, eventdata, handles)
% hObject    handle to Untitled_1 (see GCBO)
% eventdata  reserved - to be defined in a future version of MATLAB
% handles    structure with handles and user data (see GUIDATA)
