# Supplementary material for: Cryptosporidium spp. and Giardia duodenalis emissions from humans and animals in the Three Gorges Reservoir in Chongqing, China
Source: PeerJ. 2020 Nov 3;8:e9985. doi: 10.7717/peerj.9985 (PMC7646300; doi:10.7717/peerj.9985)
Supplement: Dataset S1 [file peerj-08-9985-s002.zip › Dataset 1 2020/draw_by_name_color.m]

function f=draw_by_name_color(sheng,name,color)

for fox=1:length(sheng)

if strcmp(sheng(fox).NAME,name)==1
     geoshow(sheng(fox), 'FaceColor', color);
end

end

end
