# Supplementary material for: Cryptosporidium spp. and Giardia duodenalis emissions from humans and animals in the Three Gorges Reservoir in Chongqing, China
Source: PeerJ. 2020 Nov 3;8:e9985. doi: 10.7717/peerj.9985 (PMC7646300; doi:10.7717/peerj.9985)
Supplement: Dataset S1 [file peerj-08-9985-s002.zip › Dataset 1 2020/findwhere.m]

 where=uniquee(sheng(10).Lat,sheng(10).Lon,sheng(20).Lat,sheng(20).Lon);
 
 
function f=uniquee(Lat1,Lon1,Lat2,Lon2)
index=1;
for t=1:length(Lat1)
   flag=find(Lat2==Lat1(t));
   if length(flag)>0
       if Lon2(flag)==Lon1(t)
          local(index,1)=t;
          local(index,2)=flag;
           local(index,3)=Lat1(t);
           local(index,4)=Lon1(t);
            index=index+1;  
       end
   end
end
f=local;
end
