# Supplementary material for: Cryptosporidium spp. and Giardia duodenalis emissions from humans and animals in the Three Gorges Reservoir in Chongqing, China
Source: PeerJ. 2020 Nov 3;8:e9985. doi: 10.7717/peerj.9985 (PMC7646300; doi:10.7717/peerj.9985)
Supplement: Dataset S1 [file peerj-08-9985-s002.zip › Dataset 1 2020/huitu.m]

 function  f=huitu(order)
%%%%%%%%%%%%%³õÊ¼»¯%%%%%%%%%%%%%%%%%
           %
sheng1=load('yuanshidata.mat');
 sheng=sheng1.sheng;%¼ÓÔØÊý¾Ý
name_value=importdata('data.txt');
  k=50000;               %ÑÕÉä½¥±ä½×ÌÝÊý
  
  longg=10000000;     %ÓÃÀ´Ïû³ýÊý¾ÝµÄ²»Ã÷ÏÔÐÔ
 huituzl=colorzl(k,guiyihua(name_value));
name_value.colorzl=huituzl;    %¼ÓÔØÑÕÉ«
%char(Ô­Ï¸°û)
               %Òª»­Í¼µÄÐòÁÐ,ÓÉº¯ÊýÈë¿ÚµÄ²ÎÊý¾ö¶¨
wei=-2;                 %%%%%Òª±£ÁôµÄÐ¡ÊýÎ»Êý
fontsizes=12;           %%%%%%%Êý×ÖÌå´óÐ¡
fontsizec=16;           %%%%%%ÖÐÎÄ
fontnamemuber='Times New Roman';  %%%%%%%Êý×Ö×ÖÌåÑùÊ½
fontnamechana='Times New Roman';                  %ÖÐÎÄ×ÖÌåÑùÊ½

biaoti='Log10(oocysts/L)'  ;            %±êÌâ
%%%%%%%%%%%%%%%%%%%%%%%%%%%%%%%%%%%%%%%%%%%%%%%%%


for foi=1: length(name_value.textdata)
draw_by_name_color(sheng,char(name_value.textdata(foi)),name_value.colorzl(foi,:,order)) 
end
 
 
 
%ÑÕÉ«²Î¿¼ÏµbarÏà¹ØÉèÖÃ
    black=ones(k/10,3);                              %ºÚÉ«¾ØÕó
colormap([black;jet(k)])                      %ÉèÖÃbarµÄÑÕÉ«
hcb=colorbar('FontSize',fontsizes,'Fontname',fontnamemuber);
set(hcb,'YTick',(0:0.1:10),'FontSize',fontsizes,'Fontname',fontnamemuber)

%%%%%%%%%%%%%%¿Ì¶ÈÐÞÕý·µ»ØÒ»¸ö³¤¶ÈÎª11µÄ¾ØÕó%%%%%%%%%%%%%%%%%%%
%%%%%%%%%%%%Éú³É×ø±êÏ¸°û
danweixishu=danwei(name_value,wei);
kedd=num2cell(danweixishu)';
kedd=[ {'no data '};kedd];
%%%%%%%%%%%%%%%%%%%%%%%%%%%%%%%%%%%%%%%%


%×ø±ê²»×Ô¶¯¶¯ÊÊÓ¦
set(hcb,'YTickLabel',kedd','FontSize',fontsizes,'Fontname',fontnamemuber);
set(get(hcb,'ylabel'),'string',biaoti,'FontSize',fontsizec,'Fontname',fontnamechana);


% 
% %×ø±ê×Ô¶¯ÊÊÓ¦
% if danweixishu.shuliangji==0
% stringdanwei=[];
% else
% stringdanwei=num2str(10^danweixishu.shuliangji);
% stringdanwei=['/',stringdanwei];
% end
% stringdanwei=[' cysts / year',stringdanwei];
% set(hcb,'YTickLabel',num2cell(danweixishu.auto)');
% set(get(hcb,'ylabel'),'string',stringdanwei,'FontSize',14);
% 
% %%%%%%%%%%%%%%%%%%%%%%%%%%%%%%%%%
% 
% 
% 
% 
%´ó×ø±ê±êÌâ¼¶×ø±êÉèÖÃ
ylabel('Latitude(degress)','Fontsize',16,'Fontname',fontnamechana);
xlabel('Longitude(degrees)','Fontsize',16,'Fontname',fontnamechana);
set(gcf,'NumberTitle','off');
set(gca,'XLim',[105 110.5],'Fontsize',fontsizes,'Fontname',fontnamemuber);
set(gca,'XTick',105:0.5:110.5,'Fontsize',fontsizes,'Fontname',fontnamemuber);%ÉèÖÃÒªÏÔÊ¾×ø±ê¿Ì¶È
set(gca,'YLim',[28 32.5],'Fontsize',fontsizes,'Fontname',fontnamemuber);%XÖáµÄÊý¾ÝÏÔÊ¾·¶Î§
set(gca,'YTick',28:0.5:32.5,'Fontsize',fontsizes,'Fontname',fontnamemuber);%ÉèÖÃÒªÏÔÊ¾×ø±ê¿Ì¶È
set(gcf,'Name','ÖØÇì¸÷Çøæß×Ó³æÎ£º¦'); %¾ä±ú
title('','fontsize',fontsizec,'Fontname','ZapfDingbats')
% %%%%%%%%%%%%%%%%%%%%%%%%%%%%%%%%%%


 end
