# Supplementary material for: Cryptosporidium spp. and Giardia duodenalis emissions from humans and animals in the Three Gorges Reservoir in Chongqing, China
Source: PeerJ. 2020 Nov 3;8:e9985. doi: 10.7717/peerj.9985 (PMC7646300; doi:10.7717/peerj.9985)
Supplement: Dataset S1 [file peerj-08-9985-s002.zip › Dataset 1 2020/test.m]

figure
colorbar();
 name_value=importdata('data.txt');
 huituzl=colorzl(5000,guiyihua(name_value));
% for n=1:10
% for i=1:38 
% colormap(huituzl(i,:,n))
% pause(0.05)
% n
% end
% end


colormap(huituzl(38,:,2))
colormap(jek(500));
k=jek(500);
