# Supplementary material for: Cryptosporidium spp. and Giardia duodenalis emissions from humans and animals in the Three Gorges Reservoir in Chongqing, China
Source: PeerJ. 2020 Nov 3;8:e9985. doi: 10.7717/peerj.9985 (PMC7646300; doi:10.7717/peerj.9985)
Supplement: Dataset S1 [file peerj-08-9985-s002.zip › Dataset 1 2020/testdata.txt]

°ÍÄÏÇø	6.10195E+13	3.89798E+13	8.03874E+13	8.63362E+13	8.23834E+13	5.18081E+13	1.1109E+14	1.17335E+14
±±íÕÇø	0	2.58776E+13	5.55248E+13	5.92075E+13	6.34177E+13	3.92794E+13	8.51637E+13	9.04468E+13
èµÉ½ÏØ	0	3.17403E+13	6.86378E+13	6.49647E+13	4.50605E+13	3.09389E+13	7.70937E+13	6.50894E+13
³Ç¿ÚÏØ	0	9.39939E+12	2.09273E+13	1.8781E+13	1.1927E+13	8.50676E+12	2.27107E+13	1.72689E+13
´ó¶É¿ÚÇø	1.97615E+13	1.06734E+13	2.31539E+13	2.74969E+13	3.11144E+13	1.67732E+13	3.64623E+13	4.32999E+13
´ó×ãÏØ	4.71879E+13	3.24882E+13	7.08119E+13	6.67769E+13	5.28778E+13	3.62411E+13	8.7276E+13	7.60125E+13
µæ½­ÏØ	4.05467E+13	2.83074E+13	6.45607E+13	5.75433E+13	4.57669E+13	3.19915E+13	8.12576E+13	6.6026E+13
·á¶¼ÏØ	3.64552E+13	2.54401E+13	5.80278E+13	5.17443E+13	4.26748E+13	2.98085E+13	7.47674E+13	6.14528E+13
·î½ÚÏØ	4.17443E+13	2.92523E+13	6.91494E+13	5.95064E+13	5.07487E+13	3.56354E+13	9.20422E+13	7.33346E+13
¸¢ÁêÇø	6.83542E+13	4.62189E+13	9.83033E+13	9.68649E+13	8.64192E+13	5.79993E+13	1.30841E+14	1.23692E+14
ºÏ´¨Çø	8.41611E+13	5.69707E+13	1.20174E+14	1.19103E+14	1.0388E+14	6.97564E+13	1.56858E+14	1.48604E+14
½­±±Çø	4.9117E+13	2.6847E+13	5.83096E+13	6.92453E+13	7.7559E+13	4.23504E+13	9.20886E+13	1.09357E+14
½­½òÇø	8.13098E+13	5.50743E+13	1.15832E+14	1.15002E+14	9.76168E+13	6.55366E+13	1.4799E+14	1.39731E+14
¾ÅÁúÆÂÇø	6.71323E+13	3.78897E+13	8.20834E+13	9.53446E+13	1.05238E+14	5.9244E+13	1.28773E+14	1.49532E+14
¿ªÖÝÇø	6.23011E+13	4.33829E+13	1.01223E+14	8.87767E+13	7.68195E+13	5.35004E+13	1.35462E+14	1.10865E+14
ÁºÆ½ÏØ	4.22918E+13	2.9521E+13	6.60931E+13	5.98623E+13	4.46968E+13	3.12452E+13	7.93175E+13	6.44804E+13
ÄÏ°¶Çø	4.87323E+13	2.68189E+13	5.82534E+13	6.91689E+13	7.69714E+13	4.23214E+13	9.20247E+13	1.09266E+14
ÄÏ´¨Çø	3.96737E+13	2.72204E+13	5.69941E+13	5.58864E+13	4.30258E+13	2.9324E+13	6.77193E+13	6.15524E+13
ÅíË®Ãç×åÍÁ¼Ò×å×ÔÖÎÏØ	2.69025E+13	1.90847E+13	4.6528E+13	3.84151E+13	3.29788E+13	2.35248E+13	6.27415E+13	4.77373E+13
ôë½­ÏØ	6.03376E+13	4.11506E+13	9.17068E+13	8.58648E+13	7.91026E+13	5.37174E+13	1.26524E+14	1.13593E+14
Ç­½­Çø	3.06122E+13	2.12285E+13	4.61242E+13	4.3219E+13	3.56321E+13	2.46771E+13	5.84273E+13	5.09599E+13
ÈÙ²ýÇø	4.79003E+13	3.31322E+13	7.07992E+13	6.75124E+13	4.94731E+13	3.41063E+13	8.20924E+13	7.10073E+13
É³Æº°ÓÇø	6.48368E+13	3.57138E+13	7.75475E+13	9.20287E+13	1.02301E+14	5.62833E+13	1.22382E+14	1.45231E+14
Ê¯ÖùÍÁ¼Ò×å×ÔÖÎÏØ	2.1128E+13	1.48035E+13	3.50335E+13	3.01237E+13	2.65191E+13	1.86133E+13	4.75903E+13	3.82607E+13
Í­ÁºÏØ	4.78433E+13	3.30916E+13	6.96771E+13	6.72993E+13	4.39491E+13	3.02601E+13	7.41256E+13	6.32738E+13
äüÄÏÇø	3.83007E+13	2.65609E+13	5.98362E+13	5.43532E+13	4.48891E+13	3.10902E+13	7.68242E+13	6.46204E+13
ÍòÖÝÇø	8.79311E+13	5.93567E+13	1.2991E+14	1.25149E+14	1.1997E+14	8.05775E+13	1.83808E+14	1.71953E+14
Î×É½ÏØ	2.48917E+13	1.75109E+13	4.17038E+13	3.549E+13	2.97528E+13	2.10033E+13	5.50511E+13	4.3048E+13
Î×ÏªÏØ	2.58943E+13	1.82947E+13	4.15207E+13	3.66076E+13	2.59779E+13	1.85121E+13	4.86518E+13	3.75184E+13
ÎäÂ¡ÏØ	2.05349E+13	1.43698E+13	3.29347E+13	2.91476E+13	2.42905E+13	1.70291E+13	4.27961E+13	3.49597E+13
ÐãÉ½ÍÁ¼Ò×åÃç×å×ÔÖÎÏØ	2.67579E+13	1.88154E+13	4.44353E+13	3.81052E+13	3.14531E+13	2.21955E+13	5.79482E+13	4.54814E+13
ÓÀ´¨Çø	7.18747E+13	4.86607E+13	1.0097E+14	1.01485E+14	8.39302E+13	5.62537E+13	1.25879E+14	1.20033E+14
ÓÏÑôÍÁ¼Ò×åÃç×å×ÔÖÎÏØ	3.14567E+13	2.23325E+13	5.32096E+13	4.47466E+13	3.65264E+13	2.61177E+13	6.9151E+13	5.27764E+13
Óå±±Çø	8.47828E+13	5.32795E+13	1.12563E+14	1.20413E+14	1.22608E+14	7.62548E+13	1.65003E+14	1.7483E+14
ÓåÖÐÇø	3.96655E+13	2.0901E+13	4.54637E+13	5.39886E+13	6.28655E+13	3.31258E+13	7.20552E+13	8.55662E+13
ÔÆÑôÏØ	4.82407E+13	3.38089E+13	7.97927E+13	6.87469E+13	5.88052E+13	4.12984E+13	1.0636E+14	8.49315E+13
³¤ÊÙÇø	5.45344E+13	3.70967E+13	7.75192E+13	7.69764E+13	6.15427E+13	4.14721E+13	9.45141E+13	8.81236E+13
ÖÒÏØ	3.98992E+13	2.79247E+13	6.53874E+13	5.68104E+13	4.70779E+13	3.30117E+13	8.52296E+13	6.80455E+13
