# Supplementary material for: Cryptosporidium spp. and Giardia duodenalis emissions from humans and animals in the Three Gorges Reservoir in Chongqing, China
Source: PeerJ. 2020 Nov 3;8:e9985. doi: 10.7717/peerj.9985 (PMC7646300; doi:10.7717/peerj.9985)
Supplement: Dataset S1 [file peerj-08-9985-s002.zip › Dataset 1 2020/testditu.m]

 geoshow(sheng(11).Lat,sheng(11).Lon,'Color','red');
  geoshow(sheng(23).Lat,sheng(23).Lon,'Color','red');
 for i=1:length(sheng(23).Lat)
     i
    geoshow(sheng(23).Lat(1:i),sheng(23).Lon(1:i),'Color','black');
    pause(0.1)
end
