# Supplementary material for: Cryptosporidium spp. and Giardia duodenalis emissions from humans and animals in the Three Gorges Reservoir in Chongqing, China
Source: PeerJ. 2020 Nov 3;8:e9985. doi: 10.7717/peerj.9985 (PMC7646300; doi:10.7717/peerj.9985)
Supplement: Dataset S2 [file peerj-08-9985-s003.zip]

Archive with 19 entries (18 files):
- Dataset 2 2020/
- Dataset 2 2020/Init.m
- Dataset 2 2020/colorzl.m
- Dataset 2 2020/danwei.m
- Dataset 2 2020/danweiauto.m
- Dataset 2 2020/data.txt
- Dataset 2 2020/draw_by_N_data.fig
- Dataset 2 2020/draw_by_N_data.m
- Dataset 2 2020/draw_by_name_color.m
- Dataset 2 2020/findcolor_by_value.m
- Dataset 2 2020/findwhere.m
- Dataset 2 2020/findzerol.m
- Dataset 2 2020/guiyihua.m
- Dataset 2 2020/huitu.m
- Dataset 2 2020/test.m
- Dataset 2 2020/testditu.m
- Dataset 2 2020/testmap.m
- Dataset 2 2020/tsttttt.m
- Dataset 2 2020/yuanshidata.mat
