# Supplementary material for: Cryptosporidium spp. and Giardia duodenalis emissions from humans and animals in the Three Gorges Reservoir in Chongqing, China
Source: PeerJ. 2020 Nov 3;8:e9985. doi: 10.7717/peerj.9985 (PMC7646300; doi:10.7717/peerj.9985)
Supplement: Dataset S2 [file peerj-08-9985-s003.zip › Dataset 2 2020/danwei.m]

function f=danwei(name_value,wei,k)
valuezl=name_value.data;
maxvalue=max(max(valuezl));
a=find(valuezl==0);
%valuezl(a)=max(max(valuezl));
 minvalue=min(min(valuezl));
 %jz=0:1/7:1;
 %newkedu=jz*(maxvalue-minvalue);
 %newkedu=minvalue+newkedu;

 
barvalue=findzerol(k,minvalue,maxvalue);
zero=find(barvalue(:,4)==0);
zemax=max(zero);
zemin=min(zero);
ze=(zemax+zemin)/2;
ze=round(ze);
x1=(-7:-1)*k/7+zemin;
x2=(1:7)*k/7+zemax;
kedupr=[x1,ze,x2];

kedupr=round(kedupr);
hewr=find(0<kedupr&kedupr<k);
wr=kedupr(hewr);
value=barvalue(:,4);
disp(value(ze));
danweidouble=value(wr);
initkedu=(1/k)*wr;


for i=1:length(danweidouble)
cellzj(i)=danweiauto(danweidouble(i),wei);
end  
barr.cellzj=cellzj;
barr.colorjz=barvalue(:,1:3);
barr.initkedu=initkedu;
barr.coor_value=barvalue;
%f=barvalue;
f=barr;
end
