# Supplementary material for: Cryptosporidium spp. and Giardia duodenalis emissions from humans and animals in the Three Gorges Reservoir in Chongqing, China
Source: PeerJ. 2020 Nov 3;8:e9985. doi: 10.7717/peerj.9985 (PMC7646300; doi:10.7717/peerj.9985)
Supplement: Dataset S2 [file peerj-08-9985-s003.zip › Dataset 2 2020/danweiauto.m]

function f=danweiauto(min,wei)
if min==0
    f={'0'};
    return;
end
copy=abs(min); 
i=0;
while 1
    if copy/(10^i)-10<0
      num=round(min/(10^i),wei);
      en=i;
      f={[num2str(num),'E+',num2str(en)]};
       break;
    end    
i=i+1;
end
end
