# Supplementary material for: Cryptosporidium spp. and Giardia duodenalis emissions from humans and animals in the Three Gorges Reservoir in Chongqing, China
Source: PeerJ. 2020 Nov 3;8:e9985. doi: 10.7717/peerj.9985 (PMC7646300; doi:10.7717/peerj.9985)
Supplement: Dataset S2 [file peerj-08-9985-s003.zip › Dataset 2 2020/data.txt]

°ÍÄÏÇø	-2.60769E+13	8.4924E+12	7.70087E+12	-3.93236E+13	7.83819E+12	7.96169E+12
±±íÕÇø	-2.01554E+13	3.90121E+12	3.48379E+12	-3.15954E+13	5.2055E+12	4.78355E+12
èµÉ½ÏØ	-1.28211E+13	9.95827E+12	1.60251E+13	-1.64248E+13	4.86454E+12	1.71563E+13
³Ç¿ÚÏØ	-2.68022E+12	3.48834E+12	6.12205E+12	-2.96255E+12	1.92592E+12	6.98322E+12
´ó¶É¿ÚÇø	-1.14119E+13	1.25128E+12	-1.51976E+12	-1.80579E+13	1.90249E+12	-2.46954E+12
´ó×ãÏØ	-1.37824E+13	9.65607E+12	1.60626E+13	-1.87764E+13	6.70657E+12	1.89677E+13
µæ½­ÏØ	-1.03843E+13	8.72244E+12	1.70279E+13	-1.38688E+13	6.56676E+12	2.15092E+13
·á¶¼ÏØ	-9.40262E+12	7.7947E+12	1.52396E+13	-1.27879E+13	6.42762E+12	1.96798E+13
·î½ÚÏØ	-1.07585E+13	8.41402E+12	1.88314E+13	-1.48937E+13	7.28801E+12	2.52809E+13
¸¢ÁêÇø	-2.41626E+13	1.15325E+13	1.7244E+13	-3.52272E+13	9.6785E+12	2.08387E+13
ºÏ´¨Çø	-2.91007E+13	1.48729E+13	2.13897E+13	-4.1991E+13	1.19941E+13	2.51607E+13
½­±±Çø	-2.81018E+13	3.69754E+12	-3.18021E+12	-4.44983E+13	5.74791E+12	-5.12505E+12
½­½òÇø	-2.78175E+13	1.46516E+13	2.08007E+13	-3.9713E+13	1.09588E+13	2.37104E+13
¾ÅÁúÆÂÇø	-3.70636E+13	5.30788E+12	-2.00957E+12	-5.85795E+13	7.95733E+12	-3.52849E+12
¿ªÏØ	-1.72572E+13	1.20003E+13	2.59977E+13	-2.4282E+13	1.04176E+13	3.47105E+13
ÁºÆ½ÏØ	-1.05098E+13	9.5885E+12	1.74225E+13	-1.35308E+13	6.43424E+12	2.09983E+13
ÄÏ°¶Çø	-2.77046E+13	3.67622E+12	-2.80637E+12	-4.38718E+13	5.72283E+12	-4.52599E+12
ÄÏ´¨Çø	-1.14676E+13	8.69865E+12	1.23237E+13	-1.53957E+13	5.99643E+12	1.36513E+13
ÅíË®Ãç×åÍÁ¼Ò×å×ÔÖÎÏØ	-5.99632E+12	5.7769E+12	1.39941E+13	-8.15141E+12	5.36578E+12	1.93182E+13
ôë½­ÏØ	-2.04762E+13	9.90131E+12	1.85102E+13	-3.01392E+13	9.20791E+12	2.44417E+13
Ç­½­Çø	-8.0143E+12	6.95131E+12	1.13655E+13	-1.08981E+13	5.96119E+12	1.41967E+13
ÈÙ²ýÏØ	-1.26876E+13	1.10232E+13	1.69514E+13	-1.64066E+13	7.0943E+12	1.90335E+13
É³Æº°ÓÇø	-3.68084E+13	4.91767E+12	-3.66721E+12	-5.82732E+13	7.61401E+12	-5.948E+12
Ê¯ÖùÍÁ¼Ò×å×ÔÖÎÏØ	-5.4669E+12	4.23473E+12	9.52903E+12	-7.68922E+12	3.978E+12	1.3039E+13
Í­ÁºÏØ	-1.23887E+13	1.14316E+13	1.66643E+13	-1.51722E+13	5.60956E+12	1.6969E+13
äüÄÏÏØ	-1.06306E+13	7.81908E+12	1.47472E+13	-1.46347E+13	6.18741E+12	1.86888E+13
ÍòÖÝÇø	-3.27178E+13	1.29019E+13	2.24361E+13	-4.91395E+13	1.2839E+13	2.98149E+13
Î×É½ÏØ	-6.11388E+12	5.16269E+12	1.17447E+13	-8.33224E+12	4.37696E+12	1.57415E+13
Î×ÏªÏØ	-5.31978E+12	6.53767E+12	1.22262E+13	-6.32278E+12	4.45136E+12	1.49158E+13
ÎäÂ¡ÏØ	-5.11343E+12	4.48615E+12	8.87834E+12	-6.9486E+12	3.87083E+12	1.1626E+13
ÐãÉ½ÍÁ¼Ò×åÃç×å×ÔÖÎÏØ	-6.51243E+12	5.67183E+12	1.24794E+13	-8.78788E+12	4.69049E+12	1.65335E+13
ÓÀ´¨Çø	-2.4323E+13	1.34294E+13	1.79098E+13	-3.43519E+13	9.51895E+12	1.9504E+13
ÓÏÑôÍÁ¼Ò×åÃç×å×ÔÖÎÏØ	-6.55972E+12	7.33579E+12	1.61706E+13	-8.53053E+12	6.39626E+12	2.16805E+13
Óå±±Çø	-3.92256E+13	9.44604E+12	8.45597E+12	-6.05216E+13	1.03549E+13	9.91735E+12
ÓåÖÐÇø	-2.35194E+13	1.3756E+12	-4.07881E+12	-3.72757E+13	2.18018E+12	-6.46448E+12
ÔÆÑôÏØ	-1.23695E+13	9.79485E+12	2.17602E+13	-1.71334E+13	8.59766E+12	2.92593E+13
³¤ÊÙÇø	-1.75854E+13	1.06939E+13	1.48487E+13	-2.43868E+13	7.18264E+12	1.61617E+13
ÖÒÏØ	-1.03012E+13	8.16216E+12	1.76239E+13	-1.40644E+13	6.59588E+12	2.3146E+13
