# Supplementary material for: Cryptosporidium spp. and Giardia duodenalis emissions from humans and animals in the Three Gorges Reservoir in Chongqing, China
Source: PeerJ. 2020 Nov 3;8:e9985. doi: 10.7717/peerj.9985 (PMC7646300; doi:10.7717/peerj.9985)
Supplement: Dataset S2 [file peerj-08-9985-s003.zip › Dataset 2 2020/findzerol.m]

function f=findzerol(k,min,max)
%²âÊÔ£»
%  k=500;
%  min=-30;
%  max=100;
%%%%%%%%%%%%%%%%%%
k=0.9*k;
xielu=(max-min)/k;
%min+xielu*location=0
location=-min/xielu;
if location<0
    location=1;
end
if location>k
    location=k;
end
location= ceil(location);
disp(location)
jz=0:1/(k-1):1;


%Éú³ÉÃ¿¸öÑÕÉä×ø±ê¶ÔÓ¦µÄ´ú±íµÄÊýÖµ¡£

newkedu=jz*(max-min);
newkedu=min+newkedu;
newkedu(location)=0;
newkedu1(1:location-1)=newkedu(1:location-1);
newkedu1(location:location-1+k/9)=0;
newkedu1(location+k/9:k+k/9)=newkedu(location:k);

%Éú³ÉÑÕÉä,Í¨¹ýÉÏÃæ¸øµÄÖµ×ø±ê£¬°ÑÖµÎª0µÄµØ·½¸ø°×É«¡£
k=k/0.9;
clorbar=jet(k);
clorbar_value=clorbar;
localzero=find(newkedu1==0);
clorbar_value(localzero,:)=1;
clorbar_value(:,4)=newkedu1;
%%%%%%%%%²âÊÔ%%%%%%%%%%%%%
% colormap(clorbar_value(:,1:3));
% hcb=colorbar;
%%%%%%%%%%%%%%%%%%%%%%%%%%%%%%%%%%%%%%%%
f=clorbar_value;
end
