# Supplementary material for: Cryptosporidium spp. and Giardia duodenalis emissions from humans and animals in the Three Gorges Reservoir in Chongqing, China
Source: PeerJ. 2020 Nov 3;8:e9985. doi: 10.7717/peerj.9985 (PMC7646300; doi:10.7717/peerj.9985)
Supplement: Dataset S2 [file peerj-08-9985-s003.zip › Dataset 2 2020/guiyihua.m]

function f=guiyihua(name_value)
[h,l]=size(name_value.data);
valuejz=name_value.data;
bjiao=valuejz;
% maxvalue=max(valuejz);
% minvalue=min(valuejz);
maxvalue=max(max(valuejz));
a=find(bjiao==0);  %ÕÒµ½ÎªÁãµÄÖµ¡£
%bjiao(a)=max(max(bjiao)); 
minvalue=min(min(bjiao));
preguiyihu=(valuejz-minvalue)/(maxvalue-minvalue);
preguiyihu(a)=-1;

%ÒòÎªÓÐÕýÎÞÇî£¬ËùÒÔÐèÒªÌáÈ¡ÓÐÐ§Öµ,ÐèÒª¿´¸ñÊ½
validcolumn=find(~isnan(preguiyihu(1,:)));  %ÓÐÐ§ÁÐ
  guiyihu=preguiyihu(:,validcolumn);
  f=guiyihu;
end
