# Supplementary material for: Cryptosporidium spp. and Giardia duodenalis emissions from humans and animals in the Three Gorges Reservoir in Chongqing, China
Source: PeerJ. 2020 Nov 3;8:e9985. doi: 10.7717/peerj.9985 (PMC7646300; doi:10.7717/peerj.9985)
Supplement: Dataset S2 [file peerj-08-9985-s003.zip › Dataset 2 2020/tsttttt.m]

data=name_value.data;
coor_value=barall.coor_value;
valueck=coor_value(:,4);
color=coor_value(:,1:3);
[m,l]=size(data);
for i=1:l
    for ii=1:m
        value=data(ii,i);
        if value==0
        colorzl(ii,:,i)=1;
        
        elseif value<0
            xiabiao=min(find(valueck>=value));
             colorzl(ii,:,i)=color(xiabiao,:);
        elseif value>0
               xiabiao=max(find(valueck<=value));
             colorzl(ii,:,i)=color(xiabiao,:);         
        end
        
        
    end
end
